# Supplementary material for: Play fighting social networks do not predict injuries from later aggression
Source: Sci Rep. 2020 Sep 23;10:15486. doi: 10.1038/s41598-020-72477-7 (PMC7511329; doi:10.1038/s41598-020-72477-7)
Supplement: Supplementary file 1 — Supplementary Information. [file 41598_2020_72477_MOESM1_ESM.xlsx]

## Sheet: Data Turner et al
Data to accompany article: 'Play fighting social networks do not predict injuries from later aggression'. Simon P. Turner, Jennifer E. Weller, Irene Camerlink, Gareth Arnott, Taegyu Choi, Andrea Doeschl-Wilson, Marianne Farish, Simone Foister
pigletID	Sex	Batch	Sow ID	Socialised/Control	Unique pen	Mixed Pen at grower stage	Mixed pen at grower stage	play traits_all_total	play traits_all_successful	play traits_all_fail	play traits_in_total (ie received)	play traits_in_successful (ie received)	play traits_in_fail (ie received)	play traits_out_total (ie given)	play traits_out_successful (ie given)	play traits_out_fail (ie given)	degree Centrality all successful	eigenvector Centrality all successful	Degree Centrality_total	eigenvector Centrality_total	Change in LS (post minus pre) due to socialisation at week 2	Pre-contest skin lesions	Immediately post-contest skin lesions	Grower stage skin lesions before mixing	Grower stage skin lesions 24h post mixing	Skin lesions 3 weeks post mixing at grower stage	Birth_wt	weaning_wt wk4	Resident intruder test _wt wk6	contest _wt wk7	grower_wt wk11	Resident -intruder ttack latency in seconds
1722	1	1	BF395	2	125	2	12	36	28	8	18	12	6	18	16	2	1.28571	0.967513	1.57143	0.932279	2	5	106	22	18	20	2.49	11.6	17	21.5	46	101
1723	2	1	BF395	2	125	1	11	16	10	6	6	6	0	10	4	6	1	0.320561	1.42857	0.407328	-1			0	29	42	1.62	9	12.5
1724	1	1	BF395	2	125	1	11	13	7	6	7	4	3	6	3	3	0.857143	0.187945	1.28571	0.284277	1	13	18	15	67	44	2.05	8.7	15	20.5	41.5
1725	2	1	BF395	2	125	1	11	16	7	9	12	3	9	4	4	0	0.714286	0.284931	1.42857	0.41275	0	8	8	5	64	40	1.94	7.8	14	19	44.5	68
1726	2	1	BF395	2	125	2	12	20	6	14	8	4	4	12	2	10	0.714286	0.141017	1.42857	0.474489	-2	13	65	9	145	34	1.78	10.2	16.5	21.5	44.5	128
1727	1	1	BF395	2	125	2	12	43	30	13	20	15	5	23	15	8	1.28571	1	2	1	3	4	32	4	16	1	1.91	10.1	17	22	45.5	168
1728	2	1	BF395	2	125	1	11	29	20	9	17	13	4	12	7	5	1.42857	0.677175	2	0.704151	0	4	15	3	20	8	2.04	10.3	14.5	19	41.5	163
1729	1	1	BF395	2	125	1	11	21	14	7	9	4	5	12	10	2	1.28571	0.404159	1.71429	0.474948	4	3	48	9	65	37	2.13	9.6	15	22	44.5
1730	2	1	BF3249	1	113	4	14	19	11	8	7	4	3	12	7	5	0.434783	0.16897	0.652174	0.217102	7	0	0	2	17	10	1.68	10.3	14.5	21.5	39.5
1732	1	1	BF3249	1	113	4	14	68	39	29	9	6	3	59	33	26	0.956522	0.526505	1.21739	0.673943	67	8	56	4	45	2	2.04	11.1	18.5	25	47	306
1733	1	1	BF3249	1	113	5	15	95	70	25	38	29	9	57	41	16	1.26087	1	1.56522	1	33	16	80	27	74	44	1.65	10.1	16	21.5	42.5
1734	1	1	BF3249	1	113	6	16	44	39	5	28	26	2	16	13	3	0.913043	0.705689	1.04348	0.557556	17	11	30	20	53	23	2.04	11.5	17	22.5	41.5	126
1737	2	1	BF3249	1	113	6	16	55	31	24	23	11	12	32	20	12	1.04348	0.418887	1.43478	0.584923	2	13	12	10	77	20	1.97	10.3	16.5	23.5	44	49
1738	1	1	BF3249	1	113	5	15	69	38	31	16	10	6	53	28	25	1.04348	0.605779	1.3913	0.775651	19	13	43	15	24	38	1.81	10	15.5	20.5	42
1740	1	1	BF3249	1	113	4	14	59	38	21	23	16	7	36	22	14	0.73913	0.621442	1	0.666995	29	14	26	19	86	12	1.79	10.8	15	22	45	92
1743	1	1	BF328	1	113	3	13	34	23	11	29	19	10	5	4	1	0.608696	0.283222	0.782609	0.333195	9	6	33	0	26	3	1.81	12.4	18.5	25	44
1744	1	1	BF328	1	113	3	13	38	21	17	23	10	13	15	11	4	0.652174	0.310384	0.913043	0.426824	24	12	68	17	89	14	1.2	10.8	15	20.5	39.5	159
1745	1	1	BF328	1	113	6	16	34	26	8	23	17	6	11	9	2	0.826087	0.377044	0.956522	0.37568	-3	6	46	23	88	32	1.53	9.6	16.5	22.5	47.5
1746	1	1	BF328	1	113	3	13	33	18	15	16	10	6	17	8	9	0.521739	0.212888	0.913043	0.330976	11	5	219	37	66	7	1.26	8.7	15	21	43	45
1747	1	1	BF328	1	113	5	15	49	32	17	23	18	5	26	14	12	0.913043	0.380488	1.30435	0.458825	28	25	24	23	83	36	1.41	10	15.5	19.5	39.5	91
1748	1	1	BF328	1	113	6	16	43	27	16	20	13	7	23	14	9	0.782609	0.292591	1	0.403934	124	9	16	12	90	23	1.9	10.4	17	24.5	50.5	109
1749	1	1	BF328	1	113	4	14	34	18	16	17	7	10	17	11	6	0.521739	0.221614	0.869565	0.281315	35	27	41	6	89	12	2.05	13.2	18.5	26	47.5
1750	1	1	BF328	1	113	5	15	48	32	16	33	22	11	15	10	5	0.826087	0.387076	1.17391	0.481261	56	26	58	40	97	42	1.47	10.9	16	21	41.5	74
1751	1	1	BF328	1	113	4	14	26	15	11	20	11	9	6	4	2	0.565217	0.17224	0.826087	0.245481	37	16	34	13	121	20	1.69	8.5	15	21.5	44.5	112
1752	1	1	BF328	1	113	4	14	36	20	16	23	12	11	13	8	5	0.652174	0.242164	1	0.359101	65	9	174	27	211	71	1.87	12.9	19	25.5	46	123
1753	2	1	BF328	1	113	6	16	39	16	23	25	8	17	14	8	6	0.565217	0.216883	0.956522	0.432676	134	11	92	25	85	89	1.72	12.8	17.5	23.5	45.5	63
1754	2	1	BF3244	1	111	5	15	45	30	15	30	23	7	15	7	8	0.888889	0.126413	1.16667	0.132108	32	4	32	7	42	4	1.7	11.7	16	22.5	46	206
1755	1	1	BF3244	1	111	5	15	20	12	8	13	5	8	7	7	0	0.611111	0.0619336	0.833333	0.0674397	5	31	76	60	109	55	1.84	10.2	16	22	46	97
1757	1	1	BF3244	1	111	3	13	41	23	18	20	11	9	21	12	9	0.944444	0.0933531	1.27778	0.127019	32	11	52	14	120	16	1.85	12.3	20.5	28.5	50
1758	1	1	BF3244	1	111	6	16	26	16	10	13	10	3	13	6	7	0.666667	0.0902055	0.833333	0.0999383	21	8	45	25	94	32	1.64	12.1	17.5	24.5	48
1759	1	1	BF3244	1	111	3	13	35	24	11	6	4	2	29	20	9	0.888889	0.0991047	1.05556	0.102816	52	29	60	25	145	21	1.72	10.9	18.5	25	49.5
1760	2	1	BF3244	1	111	3	13	28	17	11	17	9	8	11	8	3	0.611111	0.0674315	0.833333	0.0639997	75	25	62	28	106	25	1.5	8.4	14.5	21.5	37	191
1761	2	1	BF3244	1	111	6	16	21	12	9	14	9	5	7	3	4	0.555556	0.0349978	0.833333	0.0474374	38	12	59	18	162	29	1.6	10	16.5	22.5	45	114
1762	2	1	BF3244	1	111	6	16	42	29	13	18	14	4	24	15	9	0.888889	0.0978589	1.05556	0.107099	15	4	102	60	87	22	1.76	10.1	16	23.5	48	134
1763	2	1	BF3244	1	111	5	15	26	15	11	11	5	6	15	10	5	0.611111	0.0201464	0.944444	0.0343066	56	1	9	8	53	12	1.76	9.3	16	23.5	48	51
1764	1	1	BF391	1	111	5	15	82	49	33	39	25	14	43	24	19	1.05556	0.418232	1.22222	0.483333	4	29	55	12	69	31	1.55	12.3	15.5	23.5	47.5
1765	1	1	BF391	1	111	4	14	140	99	41	73	55	18	67	44	23	1.11111	0.986064	1.38889	0.916759	78	6	29	28	87	13	1.45	10.2	14.5	20.5	36.5	55
1769	2	1	BF391	1	111	5	15	57	31	26	27	18	9	30	13	17	1	0.285936	1.11111	0.393229	15	2	51	13	15	12	1.39	11.3	15.5	23.5	46.5	157
1770	1	1	BF391	1	111	5	15	100	73	27	58	38	20	42	35	7	1.27778	0.700874	1.33333	0.66493	29	17	49	20	125	17	1.43	10.5	15.5	23	46
1771	1	1	BF391	1	111	4	14	177	115	62	65	41	24	112	74	38	1.38889	1	1.38889	1	10	7	23	8	35	12	1.57	9.5	15	24	45	189
1772	1	1	BF391	1	111	4	14	76	43	33	32	19	13	44	24	20	1.11111	0.339948	1.33333	0.423647	11	9	28	21	59	20	1.41	10.8	17.5	25	53	160
1774	1	1	BF392	2	121	2	12	52	27	25	24	11	13	28	16	12	1.375	0.59008	2	0.711372	14	5	23	5	12	2	1.74	9.9	14.5	19.5	41.5
1779	1	1	BF392	2	121	2	12	78	50	28	28	17	11	50	33	17	1.5	1	1.875	1	4	16	6	21	109	10	1.2	10.1	14.5	20.5	41
1782	1	1	BF353	1	112	4	14	82	49	33	42	26	16	40	23	17	1.05556	0.305281	1.38889	0.377167	26	11	13	12	60	18	1.98	11.8	21	27	53.5	175
1783	1	1	BF353	1	112	4	14	59	40	19	15	11	4	44	29	15	1.11111	0.3731	1.38889	0.372916	27	11	113	31	129	6	1.84	11.7	18.5	24	47.5	118
1784	2	1	BF353	1	112	6	16	29	15	14	13	5	8	16	10	6	0.666667	0.109197	1.05556	0.170961	43	17	37	8	99	18	1.6	11.1	18	24	48	59
1785	1	1	BF353	1	112	3	13	43	27	16	19	13	6	24	14	10	0.722222	0.219753	1.11111	0.257244	9	3	103	6	43	2	1.9	10.9	18	23.5	37.5	124
1786	1	1	BF353	1	112	3	13	47	30	17	18	14	4	29	16	13	0.777778	0.222879	0.944444	0.274105	14	4	33	26	87	11	2.1	9.9	19.5	25.5	49.5	106
1787	2	1	BF353	1	112	3	13	35	18	17	25	13	12	10	5	5	0.833333	0.171077	1.22222	0.211955	9	7	31	8	47	8	1.31	6.7	13.5	19.5	35.5	47
1790	2	1	BF353	1	112	6	16	26	15	11	15	10	5	11	5	6	0.611111	0.160485	1.05556	0.164459	86	13	21	14	123	9	1.83	9.8	17	22.5	46.5	166
1791	2	1	BF263	1	112	6	16	121	80	41	60	39	21	61	41	20	1.38889	1	1.5	1	20	9	14	10	65	4	1.96	11.1	16.5	24.5	47.5	65
1792	1	1	BF263	1	112	3	13	49	32	17	30	20	10	19	12	7	0.944444	0.466566	1.22222	0.458945	34	28	55	23	37	17	1.81	7.9	14	23	43	58
1793	2	1	BF263	1	112	5	15	98	61	37	43	25	18	55	36	19	1.11111	0.77899	1.61111	0.763214	61	32	43	25	222	152	1.25	8.8	15.5	20.5	40	56
1794	1	1	BF263	1	112	3	13	114	66	48	51	25	26	63	41	22	1.16667	0.876631	1.61111	0.913651	96	32	85	33	79	24	1.78	9.9	18.5	24.5	42.5	72
1799	1	1	BF263	1	112	3	13	106	68	38	46	28	18	60	40	20	1.27778	0.909079	1.44444	0.914983	11	30	107	45	47	27	1.06	7.7	14	19.5	40	87
1800	2	1	BF263	1	112	6	16	89	61	28	47	31	16	42	30	12	1.33333	0.755086	1.66667	0.72218	33	5	46	9	91	17	1.81	9.8	16	22.5	44	46
1805	1	1	BF260	2	123	1	11	87	60	27	37	25	12	50	35	15	1.8	0.836342	1.9	0.882112	2	5	177	15	66	11	1.46	10.3	15.5	20.5	41.5
1807	2	1	BF260	2	123	2	12	57	34	23	37	24	13	20	10	10	1.5	0.493727	1.7	0.597294	2	1	26	4	43	5	1.63	9.7	14	18	31	355
1808	1	1	BF260	2	123	1	11	57	39	18	22	15	7	35	24	11	1.5	0.578935	1.9	0.600968	4	6	20	16	54	10	1.59	10.6	15.5	20	44
1814	1	1	BF193	2	124	1	11	57	38	19	17	12	5	40	26	14	1.57143	1	1.71429	1	9	4	31	19	110	23	1.9	10.5	15	21	42	113
1816	2	1	BF193	2	124	1	11	45	32	13	27	19	8	18	13	5	1.85714	0.849173	1.85714	0.82748	6	5	45	13	123	36	1.77	10.2	14	22.5	44	67
1818	2	1	BF193	2	124	1	11	38	22	16	20	14	6	18	8	10	1.57143	0.618436	1.85714	0.68312	2	15	7	3	33	23	2.15	11.9	14.5	23	46
1819	1	1	BF193	2	124	1	11	51	37	14	26	22	4	25	15	10	1.71429	0.997571	1.85714	0.941935	2	18	38	43	81	51	2.14	10.8	14.5	23	44
1820	1	1	BF432	2	126	2	12	72	49	23	32	21	11	40	28	12	1.875	0.803969	2	0.801354	3	11	26	13	8	0	1.9	12.2	16.5	22	42.5
1821	1	1	BF432	2	126	2	12	98	68	30	43	33	10	55	35	20	1.875	1	2	1	5	40	45	21	32	14	1.83	11.7	18	24.5	50	50
1823	1	1	BF432	2	126	2	12	80	53	27	46	28	18	34	25	9	1.625	0.828344	1.875	0.871962	2	42	113	72	44	55	1.93	11.1	17	22.5	42.5	49
1826	1	1	BF432	2	126	1	11	66	41	25	32	19	13	34	22	12	1.625	0.627678	1.875	0.731941	3	64	209	50	129	7	1.59	9.8	14.5	20.5	38
1828	1	1	BF432	2	126	1	11	63	40	23	26	17	9	37	23	14	1.5	0.645719	1.875	0.701036	-1	18	9	9	23	7	1.28	9.9	15.5	21	44.5	92
1854	2	2	BF303	1	211	5	25	5	4	1	3	2	1	2	2	0	0.173913	0.0451373	0.208333	0.133981	26	11	31	16	83	17	1.46	8.5	15	17.5	40	197
1855	2	2	BF303	1	211	2	22	9	4	5	5	2	3	4	2	2	0.173913	0.0525692	0.375	0.22211	12	3	182	5	124	1	1.47	10.7	16	20.5	36.5	94
1856	1	2	BF303	1	211	2	22	10	4	6	6	3	3	4	1	3	0.173913	0.2228	0.333333	0.369916	95	15	14	12	135	12	1.65	10.2	16.5	21	49.5
1862	1	2	BF303	1	211	5	25	7	4	3	3	2	1	4	2	2	0.173913	0.0576883	0.208333	0.14833	5	3	104	19	63	14	1.44	7.9	13	18.5	37.5
1864	1	2	BF303	1	211	5	25	24	11	13	5	2	3	19	9	10	0.434783	0.210893	0.666667	0.535506	5	8	147	11	103	13	1.39	7.9	13	18	37	154
1865	2	2	BF303	1	211	2	22	11	5	6	8	3	5	3	2	1	0.217391	0.228535	0.375	0.392892	38	3	30	6	26	8	1.6	9.9	14.5	21	40
1866	2	2	BF309	1	211	2	22	21	9	12	6	2	4	15	7	8	0.304348	0.714454	0.666667	0.919464	87	41	57	15	225	31	1.37	7.6	15.5	20.5	41.5	71
1870	2	2	BF309	1	211	1	21	10	4	6	8	4	4	2	0	2	0.173913	0.241004	0.333333	0.45613	17	9	29	6	76	7	1.27	6.7	11.5	19	35	67
1871	1	2	BF309	1	211	2	22	19	9	10	5	4	1	14	5	9	0.391304	0.587623	0.583333	0.874484	48	20	45	14	218	21	1.62	7.8	14	21	42
1874	2	2	BF309	1	211	2	22	15	7	8	10	5	5	5	2	3	0.217391	0.566401	0.416667	0.757843	73	3	23	8	120	18	1.49	7.7	12.5	20.5	42.5	57
1875	1	2	BF309	1	211	6	26	6	2	4	4	2	2	2	0	2	0.0434783	0.169819	0.208333	0.333058	35	3	11	1	45	4	1.7	8.1	15	22	43.5	81
1876	1	2	BF309	1	211	1	21	22	13	9	8	5	3	14	8	6	0.521739	0.886524	0.666667	0.958805	38	8	41	7	101	5	1.67	9.5	16	18.5	37.5	187
1877	2	2	BF309	1	211	6	26	11	4	7	4	1	3	7	3	4	0.173913	0.379228	0.416667	0.616157	6	6	63	7	198	4	1.55	6.9	14	22	40.5	130
1878	2	2	BF305	2	222	3	23	30	16	14	14	7	7	16	9	7	0.833333	0.554137	1.58333	0.582674	12	31	12	16	124	34	1.78	10.1	17.5	20.5	39.5	96
1881	1	2	BF305	2	222	4	24	46	22	24	11	7	4	35	15	20	1.41667	0.691724	1.66667	0.89501	2	17	20	16	159	5	2	8.9	12	21.5	45
1885	1	2	BF305	2	222	4	24	45	31	14	30	18	12	15	13	2	1.41667	0.959989	1.58333	0.875111	13	50	166	24	160	4	1.27	7.9	12	22	44.5	94
1886	1	2	BF305	2	222	7	27	32	16	16	15	7	8	17	9	8	1.08333	0.485152	1.41667	0.630079	9	16	23	21	127	7	1.64	8.2	15	20.5	37	102
1888	2	2	BF305	2	222	7	27	22	10	12	8	2	6	14	8	6	0.416667	0.389721	0.916667	0.474918	18	27	67	38	103	11	1.69	8.9	14	23.5	39.5	233
1889	2	2	BF305	2	222	3	23	19	8	11	12	7	5	7	1	6	0.5	0.222363	1	0.353157	5	21	37	16	101	28	1.69	9	16	23	46.5
1890	2	2	BF305	2	222	3	23	28	16	12	9	4	5	19	12	7	0.916667	0.455253	1.25	0.495072	10	11	25	14	121	44	1.54	8.1	15.5	21.5	47
1892	2	2	BF301	2	223	4	24	18	8	10	9	2	7	9	6	3	0.636364	0.163527	1.09091	0.22559	29	23	191	81	98	25	1.68	7.9	15	22.5	45	63
1893	1	2	BF301	2	223	4	24	69	41	28	30	22	8	39	19	20	1.54545	0.906811	1.81818	0.926397	13	0	7	3	83	4	2.06	8.9	15.5	22	41.5	261
1894	1	2	BF301	2	223	4	24	50	28	22	21	11	10	29	17	12	1.36364	0.567437	1.63636	0.691535	14	20	34	26	52	29	1.88	9.5	16.5	22	48.5
1895	1	2	BF301	2	223	7	27	52	33	19	32	18	14	20	15	5	1.36364	0.713336	1.72727	0.707546	10	20	46	26	114	9	1.81	9.2	17	24	47	89
1896	2	2	BF301	2	223	7	27	7	3	4	4	2	2	3	1	2	0.181818	0.0563185	0.545455	0.0885491	15	5	40	11	55	10	1.88	9.9	17	24	41.5	221
1897	1	2	BF301	2	223	3	23	26	13	13	16	6	10	10	7	3	0.727273	0.315688	1.27273	0.399942	18	50	92	31	106	19	1.62	10.4	18.5	25	53.5
1898	1	2	BF301	2	223	7	27	62	46	16	42	30	12	20	16	4	1.54545	0.920141	1.63636	0.854627	21	53	54	37	175	37	1.39	9.4	16.5	20	36.5
1899	1	2	BF301	2	223	3	23	56	37	19	23	16	7	33	21	12	1.36364	0.818762	1.72727	0.761373	50	29	52	41	115	46	1.88	8.8	15.5	23	47.5	97
1900	2	2	BF301	2	223	3	23	30	17	13	15	12	3	15	5	10	1.18182	0.365443	1.63636	0.379962	39	23	76	32	70	22	1.47	9.7	17.5	24	44
1901	1	2	BF301	2	223	7	27	73	47	26	37	22	15	36	25	11	1.45455	1	1.63636	0.994168	48	35	125	26	227	18	1.87	10.2	17	23.5	43.5
1902	1	2	BF301	2	223	3	23	77	47	30	27	16	11	50	31	19	1.54545	0.975693	1.72727	1	32	55	83	39	199	14	2.02	9.2	17.5	21.5	41.5
1904	1	2	BF304	2	224	7	27	13	7	6	8	7	1	5	0	5	0.363636	0.541177	0.818182	0.527201	-4	37	69	14	286	28	1.53	8.7	14.5	19	41
1908	2	2	BF304	2	224	4	24	10	6	4	4	1	3	6	5	1	0.545455	0.300203	0.818182	0.387689	10	32	170	29	132	53	1.41	8.5	15	21	41	48
1909	2	2	BF304	2	224	4	24	9	8	1	5	4	1	4	4	0	0.636364	0.299887	0.727273	0.234672	13	26	30	8	284	38	1.57	9.2	15.5	21.5	44
1910	1	2	BF304	2	224	7	27	26	18	8	8	6	2	18	12	6	1	1	1.18182	1	-5	39	73	30	338	16	1.6	8.3	16	20	45.5
1911	2	2	BF304	2	224	7	27	18	14	4	8	7	1	10	7	3	1	0.852016	1.18182	0.766499	11	18	121	25	153	40	1.47	8.9	15	19.5	40.5	214
1912	1	2	BF304	2	224	4	24	19	10	9	13	7	6	6	3	3	0.818182	0.526556	1.18182	0.753936	0	17	65	7	121	7	1.35	8.8	16	22	42.5
1915	2	2	BF362	1	212	1	21	53	31	22	33	23	10	20	8	12	0.72	0.603568	0.92	0.531795	28	29	29	18	182	47	1.89	9.1	17	24.5	46
1918	1	2	BF362	1	212	5	25	121	57	64	36	19	17	85	38	47	0.92	1	1.28	1	9	13	13	12	42	10	1.39	8.1	13.5	18	35.5	342
1920	1	2	BF362	1	212	5	25	59	34	25	26	15	11	33	19	14	0.76	0.695274	0.96	0.562949	31	0	30	5	48	5	1.99	8.6	14.5	19.5	43.5	209
1923	1	2	BF362	1	212	1	21	32	17	15	22	14	8	10	3	7	0.52	0.332033	0.92	0.264381	50	23	45	32	127	21	1.84	9.1	15	20	41
1924	1	2	BF362	1	212	1	21	73	43	30	27	10	17	46	33	13	0.88	0.826189	1.08	0.705736	41	80	108	34	225	23	1.57	8.7	14	20	44	81
1925	2	2	BF362	1	212	5	25	60	29	31	38	19	19	22	10	12	0.64	0.61775	1	0.55858	29	16	71	12	156	20	1.89	9.3	17.5	23	48.5	25
1930	1	2	BF3267	1	212	5	25	43	28	15	15	13	2	28	15	13	0.84	0.263946	0.96	0.18268	29	23	42	26	250	24	1.89	10.9	19	24	48	62
1931	2	2	BF3267	1	212	2	22	28	10	18	16	8	8	12	2	10	0.32	0.0535357	0.72	0.0779222	17	8	180	14	230	11	1.06	9.3	15.5	20.5	31	126
1933	1	2	BF3267	1	212	1	21	32	15	17	19	7	12	13	8	5	0.44	0.0832315	0.84	0.0853654	50	13	137	13	96	27	1.53	11.2	19	25	47.7	55
1934	2	2	BF3267	1	212	2	22	26	14	12	13	6	7	13	8	5	0.4	0.117429	0.72	0.100244	24	6	35	6	133	14	1.72	9.4	16	21	29.5	24
1935	1	2	BF3267	1	212	1	21	29	15	14	12	5	7	17	10	7	0.44	0.0854174	0.68	0.0897448	24	16	9	14	103	22	1.94	12	19	27	51	123
1936	2	2	BF3267	1	212	6	26	34	22	12	20	13	7	14	9	5	0.56	0.246433	0.8	0.180623	4	0	4	0	21	2	1.53	9.8	15	22	40	96
1938	1	2	BF3267	1	212	6	26	19	12	7	8	4	4	11	8	3	0.36	0.0838159	0.48	0.0537506	41	18	115	37	157	22	1.76	10.1	17	23	45.5
1939	1	2	BF3267	1	212	5	25	32	22	10	11	8	3	21	14	7	0.68	0.146475	0.92	0.147912	17	18	24	9	156	27	1.82	11.1	17	24	45.5
1940	1	2	BF3267	1	212	1	21	16	8	8	3	1	2	13	7	6	0.28	0.0575522	0.52	0.0537158	3	16	11	16	84	11	1.54	9.1	17	25	52	59
1941	1	2	BF458	2	225	3	23	26	18	8	13	9	4	13	9	4	1	0.671379	1.5	0.663668	3	27	71	35	22	31	1.45	10.5	15	21	42
1942	1	2	BF458	2	225	7	27	42	30	12	21	15	6	21	15	6	1.3	0.953661	1.7	0.957546	38	80	137	64	154	37	1.8	9.9	16.5	23.5	47	82
1943	2	2	BF458	2	225	4	24	19	16	3	13	11	2	6	5	1	0.9	0.519365	1.2	0.435105	-3	3	93	33	167	29	2.19	9.6	15.5	22	45
1946	2	2	BF458	2	225	3	23	34	24	10	14	9	5	20	15	5	1.4	0.712421	1.8	0.766884	3	4	97	12	95	7	1.9	10.7	15.5	23	45.5	121
1947	2	2	BF458	2	225	4	24	46	31	15	14	11	3	32	20	12	1.1	1	1.6	1	7	10	173	15	96	14	1.8	10.6	16.5	23	39	152
1948	2	2	BF458	2	225	3	23	19	8	11	11	5	6	8	3	5	0.7	0.229648	1.3	0.425723	12	8	115	17	128	7	1.64	9.1	16.5	24	46	153
1949	2	2	BF458	2	225	7	27	16	8	8	11	7	4	5	1	4	0.6	0.233068	1.1	0.401611	1	6	230	84	68	8	1.61	9.4	14	20.5	45.5
1951	2	2	BF458	2	225	4	24	10	6	4	5	4	1	5	2	3	0.3	0.223557	0.6	0.253311	17	16	213	24	145	14	1.7	8.8	15.5	22.5	44.5	113
1952	1	2	BF406	2	226	3	23	63	40	23	27	20	7	36	20	16	1.5	1	1.6	1	19	8	42	18	96	11	2.4	11.4	16.5	27	49.5	175
1954	2	2	BF406	2	226	4	24	34	21	13	21	14	7	13	7	6	1	0.581056	1.2	0.593756	41	10	32	14	154	35	1.91	11.8	14.5	23	43.5	44
1956	2	2	BF406	2	226	7	27	18	7	11	11	5	6	7	2	5	0.5	0.143623	1.2	0.296885	46	27	106	26	216	32	2.48	7.8	14	23	44
1957	2	2	BF406	2	226	4	24	38	19	19	24	12	12	14	7	7	1	0.417219	1.4	0.626183	21	16	103	40	183	29	1.67	9.4	14	22.5	48.5	99
1958	1	2	BF406	2	226	7	27	62	38	24	22	13	9	40	25	15	1.3	0.976981	1.7	0.95258	41	20	53	18	281	24	2.32	10.2	16	23.5	46
1960	1	2	BF406	2	226	2	22	30	18	12	14	9	5	16	9	7	0.9	0.556396	1.2	0.587072	11	49	47	30	73	19	1.88	9.6	14.5	24.5	46.5
1963	2	2	BF497	1	213	2	22	43	27	16	29	18	11	14	9	5	0.666667	0.760036	0.904762	0.801035	50	30	36	21	143	9	2.11	8.6	16.5	21	45.5
1964	2	2	BF497	1	213	1	21	29	6	23	18	4	14	11	2	9	0.238095	0.169248	0.952381	0.403323	18	34	83	21	81	21	1.81	9	18	25	48
1965	2	2	BF497	1	213	6	26	29	14	15	16	8	8	13	6	7	0.47619	0.375731	0.809524	0.423577	17	24	24	12	170	22	1.89	8.7	17	23.5	49
1966	1	2	BF497	1	213	1	21	59	39	20	22	17	5	37	22	15	0.666667	0.99064	0.857143	0.988447	16	19	47	11	49	17	1.53	6.7	14	20	43.5	38
1967	2	2	BF497	1	213	6	26	45	27	18	20	12	8	25	15	10	0.761905	0.763575	1	0.698828	12	14	13	9	138	28	1.77	8.3	16	21.5	43.5	64
1968	2	2	BF497	1	213	2	22	21	9	12	12	5	7	9	4	5	0.333333	0.182325	0.47619	0.265699	10	13	95	47	96	5	1.41	7.4	15.5	21	47	30
1969	2	2	BF497	1	213	1	21	59	36	23	22	14	8	37	22	15	0.809524	1	1	1	54	21	18	15	40	23	1.89	8	14.5	20	41.5
1970	2	2	BF497	1	213	5	25	45	21	24	26	14	12	19	7	12	0.571429	0.65475	0.857143	0.715457	38	36	104	58	214	12	1.46	9.5	18	24	50.5	34
1971	2	2	BF497	1	213	5	25	25	8	17	14	5	9	11	3	8	0.238095	0.248837	0.714286	0.430076	19	11	11	12	102	8	1.43	7.1	14	19	37
1972	1	2	BF497	1	213	1	21	54	33	21	23	15	8	31	18	13	0.904762	0.822567	1.19048	0.844128	4	36	23	8	37	6	2	9.5	17.5	24.5	48.5
1973	1	2	BF497	1	213	2	22	28	12	16	15	5	10	13	7	6	0.380952	0.33343	0.619048	0.467345	33	81	129	27	76	19	2.01	8.8	15.5	21.5	43.5
1974	2	2	BF350	1	213	6	26	20	9	11	9	4	5	11	5	6	0.428571	0.123002	0.714286	0.146148	5	8	78	26	65	17	1.93	7.6	15	21.5	43.5	143
1975	1	2	BF350	1	213	5	25	17	10	7	9	4	5	8	6	2	0.47619	0.132862	0.666667	0.124838	26	52	113	48	223	23	2.46	10.7	16	23.5	42	77
1977	2	2	BF350	1	213	5	25	17	7	10	11	4	7	6	3	3	0.333333	0.0977284	0.619048	0.124531	42	42	127	65	143	17	2.27	8.8	16.5	23.5	43.5	47
1979	2	2	BF350	1	213	6	26	13	9	4	7	5	2	6	4	2	0.428571	0.0448404	0.571429	0.0417904	2	4	104	15	19	2	2.41	8.9	15.5	23	45.5	97
1980	2	2	BF350	1	213	6	26	14	7	7	6	4	2	8	3	5	0.333333	0.0969387	0.52381	0.14394	20	16	150	93	81	2	2.48	9.7	16.5	22.5	46	101
1981	1	2	BF350	1	213	6	26	18	7	11	9	3	6	9	4	5	0.333333	0.0562649	0.666667	0.099996	21	22	72	19	43	20	2.09	8.3	16.5	22.5	44.5
1983	2	2	BF350	1	213	6	26	31	17	14	11	7	4	20	10	10	0.714286	0.194333	1	0.195341	15	5	18	5	46	8	2.38	9.6	16.5	22.5	45.5	112
